# Supplementary material for: Evaluation of the initial timing of infection control pharmacist-driven audit and monitoring of vancomycin therapy in patients with infectious diseases: A retrospective observational study
Source: PLoS One. 2023 Aug 31;18(8):e0291096. doi: 10.1371/journal.pone.0291096 (PMC10470910; doi:10.1371/journal.pone.0291096)
Supplement: S1 Table — (XLSX) [file pone.0291096.s001.xlsx]

## Sheet: S table 1
S1 Table. Proportion of diagnosed or suspected infections in patients administered vancomycin (n = 638).
Diagnosis category		n = 638 (%)
Bacteremia		161 (25.2)
Sepsis		47 (7.4)
Febrile neutropenia		90 (14.1)
Intrathoracic infections
	Pneumonia	118 (18.5)
	Empyema, pulmonary abscess	7 (1.1)
	Mediastinitis	1 (0.2)
	Others	2 (0.3)
Intra-abdominal infections
	Biliary tract infection	20 (3.1)
	Peritonitis	9 (1.4)
	Liver abscess	6 (0.9)
	Other intra-abdominal abscess	6 (0.9)
	Pancreatitis, pancreatic necrosis	5 (0.8)
	Others	4 (0.6)
Skin and soft tissue infections
	Cellulitis	18 (2.8)
	Wound infection	6 (0.9)
	Necrotizing fasciitis	5 (0.8)
	Abscess	4 (0.6)
	Decubitus infection	2 ( 0.3)
	Others	8 (1.3)
Catheter-related bloodstream infection, vascular access infection		34 (5.3)
Urinary tract infections
	Pyelonephritis	2 (0.3)
	Renal cyst infection	1 (0.2)
	Urinary bladder abscess	1 (0.2)
	Others	17 (2.7)
Surgical site infection		20 (3.1)
Central nervous system infections
	Bacterial meningitis	16 (2.5)
	Brain abscess	3 (0.5)
	Aseptic meningitis	1 (0.2)
Bone and joint infections
	Osteomyelitis	4 (0.6)
	Cervical discitis	2 (0.3)
	Pyogenic spondylitis	2 (0.3)
	Pyogenic arthritis	2 (0.3)
	Joint abscess	1 (0.2)
	Vertebritis	1 (0.2)
Infective endocarditis		7 (1.1)
Ear, nose, and throat infection
	Abscess	2 (0.4)
	External otitis	1 (0.2)
Infected aortic aneurysm		1 (0.2)
Fever of unknown origin		1 (0.2)
