# Supplementary material for: Evaluation of the initial timing of infection control pharmacist-driven audit and monitoring of vancomycin therapy in patients with infectious diseases: A retrospective observational study
Source: PLoS One. 2023 Aug 31;18(8):e0291096. doi: 10.1371/journal.pone.0291096 (PMC10470910; doi:10.1371/journal.pone.0291096)
Supplement: S2 Table — MRCNS, Methicillin-resistant coagulase-negative Staphylococcus spp. (XLSX) [file pone.0291096.s002.xlsx]

## Sheet: S table 2
S2 Table. Organisms implicated or detected in patients treated with vancomycin (n = 638).
Organisms	n = 638 (%)
Methicillin-resistant coaglase-negative Staphylococcus spp.	105 (16.5)
Staphylococcus epidermidis (MRCNS)	75 (11.8)
Staphylococcus haemolyticus (MRCNS)	7 ( 1.1)
Staphylococcus hominis (MRCNS)	4 ( 0.6)
Staphylococcus species (MRCNS)	19 (3.0)
Methicillin-resistant Staphylococcus aureus	89 (13.9)
Enterococcus spp.	79 (12.4)
Enterococcus faecium	56 (8.8)
Enterococcus faecalis	16 (2.5)
Enterococcus species	4 (0.6)
Enterococcus avium	3 (0.5)
Methicillin-susceptible Staphylococcus aureus	47 (7.4)
Staphylococcus aureus	30 (4.7)
Staphylococcus epidermidis	5 (0.8)
Staphylococcus hominis	3 (0.5)
Staphylococcus lugdunensis	3 (0.5)
Staphylococcus haemolyticus	1 (0.2)
Coagulase-negative Staphylococcus species	5 (0.8)
Streptococcus ssp.	21 (3.3)
α-hemolytic Streptococcus	6 (0.9)
Streptococcus pyogenes (Group A)	4 (0.6)
Streptococcus agalactiae (Group B)	3 (0.5)
Streptococcus dysgalactiae subsp. equisimilis	2 (0.3)
Streptococcus pneumoniae	2 (0.3)
Streptococcus anginosus group	1 (0.2)
Streptococcus constellatus	1 (0.2)
Streptococcus oralis	1 (0.2)
Streptococcus salivarius	1 (0.2)
Corynebacterium spp.	14 (2.2)
Pseudomonas aeruginosa	14 (2.2)
Escherichia coli	12 (1.9)
Candida spp.	6 (0.9)
Enterobacter cloacae	6 (0.9)
Stenotrophomonas maltophilia	4 (0.6)
Bacillus spp.	3 (0.5)
Klebsiella pneumoniae	3 (0.5)
Propionibacterium spp.	3 (0.5)
Acinetobacter sp.	1 (0.2)
Clostridium sp.	1 (0.2)
Fermenter spp.	1 (0.2)
Micromonas micros	1 (0.2)
Mycobacterium abscessus	1 (0.2)
Non-Fementer species	1 (0.2)
Pasteurella multocida	1 (0.2)
Serratia marcescens	1 (0.2)
Bacteria negative	218 (34.2)
Unknown	6 (0.9)
MRCNS, Methicillin-resistant coagulase-negative Staphylococcus spp.
