# Supplementary material for: Evaluation of the initial timing of infection control pharmacist-driven audit and monitoring of vancomycin therapy in patients with infectious diseases: A retrospective observational study
Source: PLoS One. 2023 Aug 31;18(8):e0291096. doi: 10.1371/journal.pone.0291096 (PMC10470910; doi:10.1371/journal.pone.0291096)
Supplement: S3 Table — The main explanatory variables were the initial timing of the audit and monitoring intervention by the ICT pharmacists (h) categorised as follows: <24 h, 24 to 72 h, 72 to 120 h, ≥120 h. aThe odds ratios derived from the multivariable logistic regression or the estimates from the multiple linear regression were adjusted for age, sex, weight, eCCr, creatinine, AST, ALT, albumin, comorbidities (diabetes, cardiovascular diseases, renal failure, hypertension, and dyslipidaemia), immunosuppressant use, ICU admission, vancomycin loading dose, concomitant drug use (aminoglycoside, NSAIDs, piperacillin-tazobactam), and interventions of clinical pharmacists in charge of the wards. bThe odds ratios derived from the multivariable logistic regression were adjusted for age, sex, eCCr, albumin, comorbidities (cardiovascular diseases), ICU admission, the loading dose of vancomycin, and interventions of clinical pharmacists in charge of the wards. cThe odds ratios derived from the multivariable logistic regression were adjusted for age, sex, comorbidities (diabetes, cancer, cardiovascular diseases, COPD, hepatic disease, renal failure, hypertension, and dyslipidaemia), immunosuppressant use, ICU admission, and interventions of clinical pharmacists in charge of the wards. ICT, infection control team; OR, odds ratio; 95% CI, 95% confidence interval; SD, standard deviation; SE, standard error; VCM, vancomycin; eCCr, estimate creatinine clearance; AST, aspartate aminotransferase, ALT, alanine aminotransferase; ICU, intensive care unit; NSAIDs, non-steroidal anti-inflammatory agents; COPD, chronic obstructive pulmonary disease. (XLSX) [file pone.0291096.s003.xlsx]

## Sheet: S3 Table
S3 Table. Primary and secondary outcomes for vancomycin administration based on the initial timing (h) of the audit and monitoring intervention by the ICT pharmacists, categorised exploratively into four groups.
					Multivariable logistic regression
Outcomes		Categorised variables	No. of patients with events (%)		Adjusted OR	95% CI	p-value
Primary outcome (n = 638)
	Maintenance of target VCM trough blood concentration during treatment a, yes	<24	67 (10.5)		(reference)
		≥24, <72	137 (21.5)		1.03	0.68-1.58	0.875
		≥72, <120	64 (10.0)		0.95	0.58-1.56	0.847
		≥120	39 (6.1)		0.87	0.50-1.54	0.639
Secondary outcomes (n = 638)
	Death within 30 days b, yes	<24	26 (4.1)		(reference)
		≥24, <72	38 (6.0)		0.7	0.38-1.57	0.229
		≥72, <120	15 (2.4)		0.53	0.25-1.10	0.087
		≥120	11 (1.7)		0.63	0.28-1.42	0.266
	Implementation of de-escalation c, yes	<24	49 (7.7)		(reference)
		≥24, <72	92 (14.4)		0.83	0.53-1.30	0.428
		≥72, <120	39 (6.1)		0.63	0.37-1.07	0.09
		≥120	26 (4.1)		0.77	0.42-1.40	0.383
					Multiple linear regression
			No. of patients with events (%)	Average [SD]	Estimates	SE	p-value
	Number of days of VCM administration a, day	<24	138 (21.6)	10.7 [7.9]	(reference)		0.165
		≥24, <72	279 (43.7)	11.0 [7.0]	0.481	0.776
		≥72, <120	136 (21.3)	11.0 [8.1]	0.479	0.901
		≥120	85 (13.3)	13.9 [6.2]	3.12	1.026
The main explanatory variables were the initial timing of the audit and monitoring intervention by the ICT pharmacists (h) categorised as follows: <24 h, 24 to 72 h, 72 to 120 h, ≥120 h.
aThe odds ratios derived from the multivariable logistic regression or the estimates from the multiple linear regression were adjusted for age, sex, weight, eCCr, creatinine, AST, ALT, albumin, comorbidities (diabetes, cardiovascular diseases, renal failure, hypertension, and dyslipidaemia), immunosuppressant use, ICU admission, vancomycin loading dose, concomitant drug use (aminoglycoside, NSAID…
bThe odds ratios derived from the multivariable logistic regression were adjusted for age, sex, eCCr, albumin, comorbidities (cardiovascular diseases), ICU admission, the loading dose of vancomycin, and interventions of clinical pharmacists in charge of the wards.
cThe odds ratios derived from the multivariable logistic regression were adjusted for age, sex, comorbidities (diabetes, cancer, cardiovascular diseases, COPD, hepatic disease, renal failure, hypertension, and dyslipidaemia), immunosuppressant use, ICU admission, and interventions of clinical pharmacists in charge of the wards.
ICT, infection control team; OR, odds ratio; 95% CI, 95% confidence interval; SD, standard deviation; SE, standard error; VCM, vancomycin; eCCr, estimate creatinine clearance; AST, aspartate aminotransferase, ALT, alanine aminotransferase; ICU, intensive care unit; NSAIDs, non-steroidal anti-inflammatory agents; COPD, chronic obstructive pulmonary disease.
