# Supplementary material for: Evaluation of the initial timing of infection control pharmacist-driven audit and monitoring of vancomycin therapy in patients with infectious diseases: A retrospective observational study
Source: PLoS One. 2023 Aug 31;18(8):e0291096. doi: 10.1371/journal.pone.0291096 (PMC10470910; doi:10.1371/journal.pone.0291096)
Supplement: S4 Table — The main explanatory variables were the following continuous variables: the initial timing of the audit and monitoring intervention by the ICT pharmacists (h). aThe odds ratios derived from the multivariable logistic regression were adjusted for age, sex, weight, eCCr, creatinine, AST, ALT, albumin, comorbidities (diabetes, cardiovascular diseases, renal failure, hypertension and dyslipidaemia), immunosuppressant use, ICU admission, vancomycin loading dose, concomitant drug use (aminoglycoside, NSAIDs and piperacillin-tazobactam) and interventions of clinical pharmacists in charge of the wards. bThe odds ratios derived from the multivariable logistic regression were adjusted for age, sex, eCCr, albumin, ICU admission, vancomycin loading dose and interventions of clinical pharmacists in charge of the wards. cThe odds ratios derived from the multivariable logistic regression were adjusted for age, sex, comorbidities (diabetes, cancers, cardiovascular diseases, COPD, hepatic diseases, renal failure, hypertension, and dyslipidaemia), immunosuppressant use, ICU admission and interventions of clinical pharmacists in charge of the wards. dThe odds ratios derived from the multivariable logistic regression were adjusted for age, sex, eCCr, albumin, vancomycin loading dose, concomitant drug use (piperacillin-tazobactam) and interventions of clinical pharmacists in charge of the wards. eThe odds ratios derived from the multivariable logistic regression were adjusted for age, sex and eCCr. fThe odds ratios derived from the multivariable logistic regression were adjusted for age, sex, comorbidities (diabetes, cancers, and cardiovascular diseases) and interventions of clinical pharmacists in charge of the wards. gThe odds ratios derived from the multivariable logistic regression were adjusted for age, sex, eCCr and interventions of clinical pharmacists in charge of the wards. hThe odds ratios derived from the multivariable logistic regression were adjusted for age, sex, comorbidi [file pone.0291096.s004.xlsx]

## Sheet: S4 table
S4 Table. Results of subgroup analyses for vancomycin administration based on the initial timing (h) of the audit and monitoring intervention by the ICT pharmacists, excluding data presented in Table 4
			Multivariable logistic regression
Outcomes		No. of patients with events (%)	Adjusted OR	95% CI	p-value
Age ≥18 year (n = 604)
	Maintenance of target VCM trough blood concentration during treatment a, yes	293 (48.5)	0.99	0.99-1.00	0.922
	Death within 30 day b, yes	86 (14.2)	0.99	0.99-1.00	0.096
	Implementation of de-escalation c, yes	200 (33.1)	0.99	0.99-1.00	0.319
ICU setting, yes (n = 174)
	Maintenance of target VCM trough blood concentration during treatment d, yes	86 (49.4)	1	0.99-1.00	0.551
	Death within 30 days e, yes	40 (23.0)	0.99	0.99-1.00	0.353
	Implementation of de-escalation f, yes	74 (42.5)	0.99	0.99-1.00	0.363
Non-ICU setting, yes (total n=464)
	Maintenance of target VCM trough blood concentration during treatment a, yes	221 (47.6)	0.99	0.99-1.00	0.654
	Death within 30 days g, yes	50 (10.8)	0.99	0.99-1.00	0.085
	Implementation of de-escalation h, yes	132 (28.4)	0.99	0.99-1.00	0.374
Non-haematology, yes (n = 407)
	Maintenance of target VCM trough blood concentration during treatment a, yes	222 (54.5)	0.99	0.99-1.00	0.654
	Death within 30 days i, yes	63 (15.5)	0.99	0.99-1.00	0.079
	Implementation of de-escalation j, yes	144 (35.4)	0.99	0.99-1.00	0.045
The main explanatory variables were the following continuous variables: the initial timing of the audit and monitoring intervention by the ICT pharmacists (h).
aThe odds ratios derived from the multivariable logistic regression were adjusted for age, sex, weight, eCCr, creatinine, AST, ALT, albumin, comorbidities (diabetes, cardiovascular diseases, renal failure, hypertension and dyslipidaemia), immunosuppressant use, ICU admission, vancomycin loading dose, concomitant drug use (aminoglycoside, NSAIDs and piperacillin-tazobactam) and interventions of cl…
bThe odds ratios derived from the multivariable logistic regression were adjusted for age, sex, eCCr, albumin, ICU admission, vancomycin loading dose and interventions of clinical pharmacists in charge of the wards.
cThe odds ratios derived from the multivariable logistic regression were adjusted for age, sex, comorbidities (diabetes, cancers, cardiovascular diseases, COPD, hepatic diseases, renal failure, hypertension and dyslipidaemia), immunosuppressant use, ICU admission and interventions of clinical pharmacists in charge of the wards.
dThe odds ratios derived from the multivariable logistic regression were adjusted for age, sex, eCCr, albumin, vancomycin loading dose, concomitant drug use (piperacillin-tazobactam) and interventions of clinical pharmacists in charge of the wards.
eThe odds ratios derived from the multivariable logistic regression were adjusted for age, sex and eCCr.
fThe odds ratios derived from the multivariable logistic regression were adjusted for age, sex, comorbidities (diabetes, cancers and cardiovascular diseases) and interventions of clinical pharmacists in charge of the wards.
gThe odds ratios derived from the multivariable logistic regression were adjusted for age, sex, eCCr and interventions of clinical pharmacists in charge of the wards.
hThe odds ratios derived from the multivariable logistic regression were adjusted for age, sex, comorbidities (diabetes, cancers, cardiovascular diseases, COPD, hepatic diseases, renal failure, hypertension and dyslipidaemia), immunosuppressant use and interventions of clinical pharmacists in charge of the wards.
iThe odds ratios derived from the multivariable logistic regression were adjusted for age, sex, eCCr, ICU admission and interventions of clinical pharmacists in charge of the wards.
jThe odds ratios derived from the multivariable logistic regression were adjusted for age, sex, comorbidities (diabetes, cancer, cardiovascular diseases, COPD, hepatic disease, renal failure, hypertension, and dyslipidaemia), immunosuppressant use, ICU admission, and interventions of clinical pharmacists in charge of the wards.
ICT, infection control team; OR, odds ratio; 95% CI, 95% confidence interval; SE, standard error; VCM, vancomycin; eCCr, estimate creatinine clearance; AST, aspartate aminotransferase, ALT, alanine aminotransferase; ICU, intensive care unit; NSAIDs, non-steroidal anti-inflammatory agents; COPD, chronic obstructive pulmonary disease; IQR, interquartile range.
