# Supplementary material for: Evaluation of the initial timing of infection control pharmacist-driven audit and monitoring of vancomycin therapy in patients with infectious diseases: A retrospective observational study
Source: PLoS One. 2023 Aug 31;18(8):e0291096. doi: 10.1371/journal.pone.0291096 (PMC10470910; doi:10.1371/journal.pone.0291096)
Supplement: S5 Table — The main explanatory variables were the initial timing of the audit and monitoring intervention by the ICT pharmacists (h) categorised as follows: <24 h, 24 to 72 h, 72 to 120 h, ≥120 h. aThe odds ratios derived from the multivariable logistic regression were adjusted for age, sex, weight, eCCr, creatinine, AST, ALT, albumin, comorbidities (diabetes, cardiovascular diseases, renal failure, hypertension and dyslipidaemia), immunosuppressant use, ICU admission, vancomycin loading dose, concomitant drug use (aminoglycoside, NSAIDs and piperacillin-tazobactam) and interventions of clinical pharmacists in charge of the wards. bThe odds ratios derived from the multivariable logistic regression were adjusted for age, sex, eCCr, albumin, ICU admission, vancomycin loading dose and interventions of clinical pharmacists in charge of the wards. cThe odds ratios derived from the multivariable logistic regression were adjusted for age, sex, comorbidities (diabetes, cancers, cardiovascular diseases, COPD, hepatic diseases, renal failure, hypertension, and dyslipidaemia), immunosuppressant use, ICU admission and interventions of clinical pharmacists in charge of the wards. dThe odds ratios derived from the multivariable logistic regression were adjusted for age, sex, eCCr, albumin, vancomycin loading dose, concomitant drug use (piperacillin-tazobactam) and interventions of clinical pharmacists in charge of the wards. eThe odds ratios derived from the multivariable logistic regression were adjusted for age, sex and eCCr. fThe odds ratios derived from the multivariable logistic regression were adjusted for age, sex, comorbidities (diabetes, cancers, and cardiovascular diseases) and interventions of clinical pharmacists in charge of the wards. gThe estimate from the multiple linear regression was adjusted for age, sex, weight, eCCr, creatinine, AST, ALT, albumin, comorbidities (diabetes, cardiovascular diseases), ICU admission, loading dose of vancomycin, concomitant drug use (aminogl [file pone.0291096.s005.xlsx]

## Sheet: S5 table
S5 Table. Results of subgroup analyses for vancomycin administration based on the initial timing (h) of the audit and monitoring intervention by the ICT pharmacists, categorised exploratively into four groups.
					Multivariable logistic regression				Multiple linear regression
Outcomes		Categorised variables	No. of patients with events (%)	Average [SD]	Adjusted OR	95% CI	p-value		Estimates	SE	p-value
Age ≥18 year (n = 604)
	Maintenance of target VCM trough blood concentration during treatment a, yes		293 (100)
		<24	65 (10.7)		(reference)
		≥24, <72	130 (21.5)		0.99	0.64-1.54	0.972
		≥72, <120	60 (9.9)		0.9	0.54-1.52	0.712
		≥120	38 (6.3)		0.82	0.46-1.45	0.486
	Death within 30 day b, yes		86 (100)
		<24	25 (4.1)		(reference)
		≥24, <72	37 (6.1)		0.71	0.39-1.30	0.265
		≥72, <120	13 (2.2)		0.47	0.22-1.00	0.05
		≥120	11 (1.8)		0.64	0.28-1.44	0.282
	Implementation of de-escalation c, yes		200 (100)
		<24	47 (7.8)		(reference)
		≥24, <72	89 (14.7)		0.84	0.54-1.33	0.468
		≥72, <120	38 (6.3)		0.64	0.37-1.11	0.112
		≥120	26 (4.3)		0.78	0.43-1.43	0.423
	Number of days of VCM administration a, day		604 (100)
		<24	131 (21.7)	10.7 [7.8]					(reference)		0.258
		≥24, <72	263 (43.5)	11.1 [7.2]					0.585	0.81
		≥72, <120	126 (20.9)	11.2 [8.3]					0.581	0.956
		≥120	84 (13.9)	13.8 [6.2]					3.14	1.054
ICU setting, yes (n = 174)
	Maintenance of target VCM trough blood concentration during treatment d, yes		86 (100)
		<24	18 (10.3)		(reference)
		≥24, <72	37 (21.3)		0.86	0.38-1.98	0.729
		≥72, <120	20 (11.5)		0.88	0.35-2.25	0.801
		≥120	11 (6.3)		1.39	0.41-4.69	0.6
	Death within 30 days e, yes		40 (100)
		<24	8 (4.6)		(reference)
		≥24, <72	20 (11.5)		1.11	0.42-2.91	0.833
		≥72, <120	8 (4.6)		0.77	0.25-2.37	0.65
		≥120	4 (2.3)		0.76	0.19-3.08	0.697
	Implementation of de-escalation f, yes		74 (100)
		<24	15 (8.6)		(reference)
		≥24, <72	37 (21.3)		1.15	0.48-2.76	0.748
		≥72, <120	14 (8.0)		0.64	0.24-1.73	0.383
		≥120	8 (4.6)		0.77	0.22-2.67	0.682
	Number of days of VCM administration g, day		174 (100)
		<24	35 (20.1)	11.2 [8.6]					(reference)		0.79
		≥24, <72	80 (46.0)	10.0 [7.2]					-0.829	1.542
		≥72, <120	41 (23.6)	10.6 [6.3]					-0.194	1.732
		≥120	18 (10.3)	11.1 [4.9]					-0.348	2.214
Non-ICU setting, yes (total n=464)
	Maintenance of target VCM trough blood concentration during treatment a, yes		212 (100)
		<24	49 (10.6)		(reference)
		≥24, <72	100 (21.6)		1.09	0.65-1.80	0.752
		≥72, <120	44 (9.5)		0.96	0.53-1.74	0.893
		≥120	28 (6.0)		0.74	0.38-1.43	0.368
	Death within 30 days h, yes		50 (100)
		<24	18 (3.9)		(reference)
		≥24, <72	18 (3.9)		0.46	0.23-0.95	0.036
		≥72, <120	7 (1.5)		0.38	0.15-0.97	0.044
		≥120	7 (1.5)		0.46	0.18-1.19	0.109
	Implementation of de-escalation i, yes		132 (100)
		<24	34 (7.3)		(reference)
		≥24, <72	55 (11.8)		0.74	0.44-1.27	0.28
		≥72, <120	25 (5.4)		0.68	0.36-1.29	0.239
		≥120	18 (3.9)		0.71	0.35-1.44	0.343
	Number of days of VCM administration a, day		464 (100)
		<24	103 (22.2)	10.5 [7.6]					(reference)		0.258
		≥24, <72	199 (42.9)	11.4 [6.9]					1.052	0.926
		≥72, <120	95 (20.5)	11.2 [8.8]					0.98	1.088
		≥120	67 (14.4)	14.6 [6.3]					4.144	1.19
Non-haematology, yes (n = 407)
	Maintenance of target VCM trough blood concentration during treatment j, yes		222 (100)
		<24	44 (10.8)		(reference)
		≥24, <72	97 (23.8)		1.21	0.70-2.09	0.497
		≥72, <120	49 (12.0)		1.06	0.57-1.98	0.853
		≥120	32 (7.8)		1.28	0.63-2.62	0.494
	Death within 30 days k, yes		63 (100)
		<24	18 (4.4)		(reference)
		≥24, <72	26 (6.4)		0.59	0.30-1.19	0.14
		≥72, <120	12 (2.9)		0.5	0.22-1.14	0.101
		≥120	7 (1.7)		0.47	0.18-1.24	0.125
	Implementation of de-escalation c, yes		144 (100)
		<24	36 (8.8)		(reference)
		≥24, <72	66 (16.2)		0.77	0.44-1.33	0.347
		≥72, <120	28 (6.9)		0.54	0.28-1.04	0.066
		≥120	14 (3.4)		0.41	0.19-0.91	0.028
	Number of days of VCM administration a, day		407 (100)
		<24	84 (20.6)	10.5 [8.1]					(reference)		0.093
		≥24, <72	175 (43.0)	10.9 [7.0]					0.559	1.012
		≥72, <120	91 (22.4)	10.8 [9.0]					0.161	1.151
		≥120	57 (14.0)	12.8 [5.0]					2.035	1.311
The main explanatory variables were the initial timing of the audit and monitoring intervention by the ICT pharmacists (h) categorised as follows: <24 h, 24 to 72 h, 72 to 120 h, ≥120 h.
aThe odds ratios derived from the multivariable logistic regression were adjusted for age, sex, weight, eCCr, creatinine, AST, ALT, albumin, comorbidities (diabetes, cardiovascular diseases, renal failure, hypertension and dyslipidaemia), immunosuppressant use, ICU admission, vancomycin loading dose, concomitant drug use (aminoglycoside, NSAIDs and piperacillin-tazobactam) and interventions of cl…
bThe odds ratios derived from the multivariable logistic regression were adjusted for age, sex, eCCr, albumin, ICU admission, vancomycin loading dose and interventions of clinical pharmacists in charge of the wards.
cThe odds ratios derived from the multivariable logistic regression were adjusted for age, sex, comorbidities (diabetes, cancers, cardiovascular diseases, COPD, hepatic diseases, renal failure, hypertension and dyslipidaemia), immunosuppressant use, ICU admission and interventions of clinical pharmacists in charge of the wards.
dThe odds ratios derived from the multivariable logistic regression were adjusted for age, sex, eCCr, albumin, vancomycin loading dose, concomitant drug use (piperacillin-tazobactam) and interventions of clinical pharmacists in charge of the wards.
eThe odds ratios derived from the multivariable logistic regression were adjusted for age, sex and eCCr.
fThe odds ratios derived from the multivariable logistic regression were adjusted for age, sex, comorbidities (diabetes, cancers and cardiovascular diseases) and interventions of clinical pharmacists in charge of the wards.
gThe estimate from the multiple linear regression was adjusted for age, sex, weight, eCCr, creatinine, AST, ALT, albumin, comorbidities (diabetes, cardiovascular diseases), ICU admission, loading dose of vancomycin, concomitant drug use (aminoglycoside, NSAIDs and piperacillin-tazobactam), and interventions of clinical pharmacists in charge of the wards.
hThe odds ratios derived from the multivariable logistic regression were adjusted for age, sex, eCCr and interventions of clinical pharmacists in charge of the wards.
iThe odds ratios derived from the multivariable logistic regression were adjusted for age, sex, comorbidities (diabetes, cancers, cardiovascular diseases, COPD, hepatic diseases, renal failure, hypertension and dyslipidaemia), immunosuppressant use and interventions of clinical pharmacists in charge of the wards.
jThe odds ratios derived from the multivariable logistic regression were adjusted for age, sex, weight, eCCr, creatinine, AST, ALT, albumin, comorbidities (diabetes and cardiovascular diseases), immunosuppressant use, ICU admission, vancomycin loading dose, concomitant drug use (aminoglycoside, NSAIDs and piperacillin-tazobactam) and interventions of clinical pharmacists in charge of the wards.
kThe odds ratios derived from the multivariable logistic regression were adjusted for age, sex, eCCr, ICU admission and interventions of clinical pharmacists in charge of the wards.
ICT, infection control team; OR, odds ratio; 95% CI, 95% confidence interval; SD, standard deviation; SE, standard error; VCM, vancomycin; eCCr, estimate creatinine clearance; AST, aspartate aminotransferase, ALT, alanine aminotransferase; ICU, intensive care unit; NSAIDs, non-steroidal anti-inflammatory agents; COPD, chronic obstructive pulmonary disease; IQR, interquartile range.
